# Supplementary material for: Functional profiling of the sequence stockpile: a protein pair-based assessment of in silico prediction tools
Source: Bioinformatics. 2025 Jan 24;41(2):btaf035. doi: 10.1093/bioinformatics/btaf035 (PMC11821270; doi:10.1093/bioinformatics/btaf035)
Supplement: btaf035_Supplementary_Data [file btaf035_supplementary_data.zip]

Archive with 1 entries (1 files):
- 4c088_FuncPred22Rev-SOM_tables_figures_R1.pdf
